# Supplementary material for: Development of a Prediction Model for Community-Dwelling Older Adults at Risk of Long-Term Care with Dementia
Source: Geriatrics (Basel). 2026 Mar 5;11(2):29. doi: 10.3390/geriatrics11020029 (PMC13010682; doi:10.3390/geriatrics11020029)
Supplement: Supplementary file 1 [file geriatrics-11-00029-s001.zip]

Archive with 1 entries (1 files):
- geriatrics-4144935-supplementary.pdf
